# Supplementary material for: Lactic Acid Fermentation of Chlorella vulgaris to Improve the Aroma of New Microalgae-Based Foods: Impact of Composition and Bacterial Growth on the Volatile Fraction
Source: Foods. 2025 Apr 26;14(9):1511. doi: 10.3390/foods14091511 (PMC12071510; doi:10.3390/foods14091511)
Supplement: Supplementary file 1 [file foods-14-01511-s001.zip]

Archive with 1 entries (1 files):
- foods-3603026-supplementary.xlsx
