# Supplementary material for: Lactic Acid Fermentation of Chlorella vulgaris to Improve the Aroma of New Microalgae-Based Foods: Impact of Composition and Bacterial Growth on the Volatile Fraction
Source: Foods. 2025 Apr 26;14(9):1511. doi: 10.3390/foods14091511 (PMC12071510; doi:10.3390/foods14091511)
Supplement: Supplementary file 1 [file foods-14-01511-s001.zip › foods-3603026-supplementary.xlsx]

## Sheet: Foglio2
	Table S1: Concentration (ng/g) ) of compounds identified in the 4 different Chlorella vulgaris (CHL1, CHL2, CHL3 and CHL4) fermented with Lacticaseibacillus rhamnosus UPCCO 1473, Lactobacillus delbrueckii bulgaricus UPCCO 1932, Lacticaseibacillus casei UPCCO 2240, Lacticaseibacillus paracasei UPCCO 2333, Leuconostoc citreum UPCCO 4516, Lactiplantibacillus plantarum UPCCO 4932 and unfermented samp…
		CHLORELLA 1							CHLORELLA 2							CHLORELLA 3							CHLORELLA 4
		1473	1932	2240	2333	4516	4932	CONTROL	1473	1932	2240	2333	4516	4932	CONTROL	1473	1932	2240	2333	4516	4932	CONTROL	1473	1932	2240	2333	4516	4932	CONTROL
	Acids
1	Propanoic acid, 2-methyl-	Nd.	Nd.	Nd.	Nd.	Nd.	Nd.	Nd.	83.13±7.87	Nd.	Nd.	Nd.	Nd.	Nd.	Nd.	Nd.	Nd.	Nd.	Nd.	Nd.	Nd.	Nd.	Nd.	Nd.	Nd.	Nd.	Nd.	Nd.	Nd.
2	Acetic acid	Nd.	Nd.	Nd.	Nd.	Nd.	Nd.	Nd.	Nd.	204.65±8.20	297.72±11.55	116.05±10.22	133.54±23.74	353.15±4.84	71.17±1.08	Nd.	Nd.	Nd.	Nd.	Nd.	Nd.	Nd.	Nd.	Nd.	Nd.	Nd.	Nd.	Nd.	Nd.
3	Butanoic acid	Nd.	Nd.	Nd.	Nd.	Nd.	Nd.	Nd.	677.37±80.42	72.84±14.39	79.12±30.31	463.65±24.27	666.73±62.19	868.76±3.49	14.69±2.73	Nd.	Nd.	Nd.	Nd.	Nd.	Nd.	Nd.	Nd.	Nd.	Nd.	Nd.	Nd.	Nd.	Nd.
4	Butanoic acid, 2-methyl-	Nd.	Nd.	Nd.	Nd.	Nd.	Nd.	Nd.	Nd.	Nd.	Nd.	145.38±14.42	Nd.	Nd.	Nd.	Nd.	Nd.	Nd.	Nd.	Nd.	Nd.	Nd.	Nd.	Nd.	Nd.	Nd.	Nd.	Nd.	Nd.
5	Butanoic acid, 3-methyl-	57.70±2.13	64.99±4.30	59.77±3.04	36.05±4.03	34.40±1.43	52.18±3.17	34.05±2.25	Nd.	89.00±1.44	170.32±52.94	Nd.	330.32±20.87	305.47±1.01	48.99±4.03	127.39±5.00	135.27±4.28	125.99±5.81	83.57±1.12	83.11±5.21	131.07±1.93	130.30±14.99	127.39±5.00	135.27±4.28	125.99±5.81	83.57±1.12	83.11±5.21	131.07±1.93	130.30±14.99
6	Formic acid	Nd.	Nd.	Nd.	Nd.	Nd.	Nd.	Nd.	Nd.	Nd.	Nd.	Nd.	Nd.	Nd.	Nd.	Nd.	14.69±2.01	9.22±1.31	14.61±1.40	Nd.	17.00±0.99	Nd.	Nd.	14.69±2.01	9.22±1.31	14.61±1.40	Nd.	17.00±0.99	Nd.
7	Hexanoic acid	Nd.	Nd.	Nd.	Nd.	Nd.	Nd.	13.33±3.78	Nd.	Nd.	Nd.	Nd.	Nd.	Nd.	Nd.	102.51±9.27	82.11±4.99	98.80±11.09	61.79±2.29	65.55±8.36	84.28±4.58	107.14±4.12	102.51±9.27	82.11±4.99	98.80±11.09	61.79±2.29	65.55±8.36	84.28±4.58	107.14±4.12
8	Hexanoic acid, 2-methyl-	Nd.	Nd.	Nd.	Nd.	Nd.	Nd.	Nd.	327.50±34.60	Nd.	Nd.	Nd.	Nd.	Nd.	Nd.	Nd.	Nd.	Nd.	Nd.	Nd.	Nd.	Nd.	Nd.	Nd.	Nd.	Nd.	Nd.	Nd.	Nd.
9	Nonanoic acid	Nd.	Nd.	Nd.	Nd.	Nd.	Nd.	Nd.	Nd.	Nd.	Nd.	Nd.	Nd.	Nd.	Nd.	5.66±1.77	Nd.	Nd.	Nd.	5.65±0.55	Nd.	Nd.	5.66±1.77	Nd.	Nd.	Nd.	5.65±0.55	Nd.	Nd.
10	Octanoic acid	Nd.	Nd.	Nd.	Nd.	Nd.	Nd.	Nd.	Nd.	Nd.	Nd.	Nd.	Nd.	Nd.	Nd.	Nd.	Nd.	Nd.	Nd.	2.82±0.35	Nd.	Nd.	Nd.	Nd.	Nd.	Nd.	2.82±0.35	Nd.	Nd.
11	Pentanoic acid	Nd.	Nd.	Nd.	Nd.	Nd.	Nd.	Nd.	Nd.	Nd.	22.02±1.17	Nd.	25.27±2.76	23.72±2.99	Nd.	38.27±1.05	32.72±1.80	38.72±3.31	19.78±1.00	19.80±3.48	31.59±2.05	Nd.	38.27±1.05	32.72±1.80	38.72±3.31	19.78±1.00	19.80±3.48	31.59±2.05	Nd.
12	Pentanoic acid, 4-methyl-	Nd.	Nd.	Nd.	Nd.	Nd.	Nd.	Nd.	552.92±36.54	54.57±7.23	87.56±48.75	474.23±20.96	517.56±30.79	412.63±1.23	Nd.	Nd.	Nd.	Nd.	Nd.	Nd.	Nd.	Nd.	Nd.	Nd.	Nd.	Nd.	Nd.	Nd.	Nd.
13	Propanoic acid	Nd.	Nd.	Nd.	Nd.	Nd.	Nd.	Nd.	63.69±7.98	111.99±0.92	96.33±3.60	38.43±7.88	60.67±10.16	65.32±1.65	25.19±0.93	13.05±2.00	Nd.	12.17±0.96	9.90±0.60	Nd.	16.47±0.72	Nd.	13.05±2.00	Nd.	12.17±0.96	9.90±0.60	Nd.	16.47±0.72	Nd.
14	Propanoic acid, 2-methyl-	9.69±0.48	13.46±2.20	10.69±0.82	6.78±1.50	Nd.	9.35±1.05	Nd.	Nd.	Nd.	Nd.	42.13±9.69	91.86±10.24	73.95±3.51	Nd.	Nd.	Nd.	Nd.	Nd.	Nd.	Nd.	Nd.	Nd.	Nd.	Nd.	Nd.	Nd.	Nd.	Nd.
	Alcohols
15	3,5,5-Trimethylcyclohex-3-en-1-ol	Nd.	Nd.	Nd.	Nd.	Nd.	Nd.	Nd.	Nd.	Nd.	Nd.	Nd.	Nd.	Nd.	Nd.	11.17±1.45	11.10±1.45	11.21±1.37	7.63±0.51	13.74±1.07	Nd.	28.60±2.27	11.17±1.45	11.10±1.45	11.21±1.37	7.63±0.51	13.74±1.07	Nd.	28.60±2.27
16	1-Butanol	Nd.	Nd.	Nd.	Nd.	Nd.	Nd.	Nd.	59.52±8.22	Nd.	Nd.	33.78±4.23	114.02±7.39	96.86±11.56	Nd.	Nd.	Nd.	Nd.	Nd.	Nd.	Nd.	Nd.	Nd.	Nd.	Nd.	Nd.	Nd.	Nd.	Nd.
17	1-Butanol, 2-methyl-	Nd.	Nd.	Nd.	Nd.	Nd.	Nd.	Nd.	Nd.	Nd.	Nd.	Nd.	34.23±0.84	Nd.	Nd.	Nd.	Nd.	Nd.	Nd.	Nd.	Nd.	Nd.	Nd.	Nd.	Nd.	Nd.	Nd.	Nd.	Nd.
18	1-Butanol, 3-methyl-	14.07±2.04	18.36±1.30	22.60±3.19	16.16±1.51	19.96±2.31	17.57±3.50	8.93±3.77	Nd.	56.49±4.37	46.78±1.79	Nd.	Nd.	Nd.	41.29±0.78	25.43±2.46	28.30±2.90	26.54±3.64	15.65±1.21	29.29±4.14	33.61±4.34	Nd.	25.43±2.46	28.30±2.90	26.54±3.64	15.65±1.21	29.29±4.14	33.61±4.34	Nd.
19	1-Hexanol	Nd.	Nd.	Nd.	Nd.	Nd.	Nd.	Nd.	51.71±4.68	107.35±1.10	Nd.	22.84±1.98	Nd.	63.80±0.74	Nd.	Nd.	117.19±3.39	53.60±2.71	85.91±1.54	193.07±6.18	174.61±4.60	Nd.	Nd.	117.19±3.39	53.60±2.71	85.91±1.54	193.07±6.18	174.61±4.60	Nd.
20	1-Hexanol, 2-ethyl-	21.82±1.18	23.31±2.45	21.68±1.23	13.07±0.79	20.21±2.98	15.61±1.09	9.07±0.73	84.10±5.64	90.45±3.20	81.62±1.93	34.47±4.34	96.89±5.79	102.94±2.34	96.13±5.12	27.56±0.50	31.43±3.64	25.92±2.05	13.91±0.69	17.56±1.11	21.20±3.37	Nd.	27.56±0.50	31.43±3.64	25.92±2.05	13.91±0.69	17.56±1.11	21.20±3.37	Nd.
21	1-Octanol	Nd.	Nd.	Nd.	Nd.	Nd.	Nd.	Nd.	Nd.	Nd.	Nd.	Nd.	Nd.	Nd.	Nd.	27.20±1.59	Nd.	20.63±2.85	Nd.	53.35±5.03	25.40±3.24	Nd.	27.20±1.59	Nd.	20.63±2.85	Nd.	53.35±5.03	25.40±3.24	Nd.
22	1-Octen-3-ol	37.16±3.99	42.27±9.57	43.24±11.27	25.70±1.66	38.72±0.75	Nd.	Nd.	74.04±12.77	74.37±8.55	78.46±5.44	Nd.	53.52±4.65	83.09±1.42	68.81±0.89	110.84±2.79	91.46±3.66	108.97±10.59	69.93±4.95	110.04±7.14	99.72±3.96	213.13±22.69	110.84±2.79	91.46±3.66	108.97±10.59	69.93±4.95	110.04±7.14	99.72±3.96	213.13±22.69
23	1-Pentanol	18.25±2.49	17.56±1.17	19.83±1.89	19.79±0.92	24.77±4.11	22.50±2.50	15.91±1.10	41.62±4.33	60.94±4.63	36.21±2.12	21.10±4.23	44.39±9.31	32.15±6.95	103.19±2.47	106.62±5.61	100.33±10.02	104.75±8.96	70.13±2.41	105.67±2.86	102.41±2.57	193.28±6.19	106.62±5.61	100.33±10.02	104.75±8.96	70.13±2.41	105.67±2.86	102.41±2.57	193.28±6.19
24	1-Penten-3-ol	Nd.	Nd.	Nd.	4.13±0.14	Nd.	Nd.	Nd.	Nd.	29.82±3.75	22.47±1.87	Nd.	16.20±1.66	Nd.	39.48±2.99	14.19±2.52	15.54±3.91	13.86±1.06	8.58±0.71	12.16±2.13	14.45±1.20	32.94±0.82	14.19±2.52	15.54±3.91	13.86±1.06	8.58±0.71	12.16±2.13	14.45±1.20	32.94±0.82
25	2-Penten-1-ol, (Z)-	Nd.	Nd.	Nd.	Nd.	Nd.	Nd.	Nd.	Nd.	28.41±1.38	21.01±2.23	Nd.	Nd.	34.10±0.07	35.59±0.77	Nd.	Nd.	Nd.	Nd.	Nd.	Nd.	Nd.	Nd.	Nd.	Nd.	Nd.	Nd.	Nd.	Nd.
26	2,3-Butanediol	41.69±3.71	41.44±3.96	42.18±15.37	44.41±10.78	Nd.	33.27±17.48	Nd.	Nd.	Nd.	13.45±3.14	Nd.	Nd.	Nd.	Nd.	28.29±6.34	33.08±7.69	21.00±6.72	22.18±6.37	Nd.	45.80±8.38	Nd.	28.29±6.34	33.08±7.69	21.00±6.72	22.18±6.37	Nd.	45.80±8.38	Nd.
27	4,4,6-Trimethyl-cyclohex-2-en-1-ol	Nd.	Nd.	Nd.	Nd.	Nd.	Nd.	3.76±0.50	Nd.	Nd.	Nd.	Nd.	Nd.	Nd.	Nd.	Nd.	Nd.	Nd.	Nd.	Nd.	Nd.	Nd.	Nd.	Nd.	Nd.	Nd.	Nd.	Nd.	Nd.
28	Cyclohexanol, 1,3-dimethyl-, cis-	Nd.	Nd.	Nd.	Nd.	Nd.	Nd.	Nd.	Nd.	Nd.	Nd.	Nd.	Nd.	Nd.	Nd.	Nd.	11.12±1.29	Nd.	Nd.	Nd.	Nd.	Nd.	Nd.	11.12±1.29	Nd.	Nd.	Nd.	Nd.	Nd.
29	Ethanol	Nd.	Nd.	Nd.	Nd.	Nd.	Nd.	Nd.	114.67±8.60	Nd.	70.98±3.88	67.44±8.57	124.63±5.41	104.05±13.81	Nd.	Nd.	Nd.	Nd.	Nd.	Nd.	Nd.	Nd.	Nd.	Nd.	Nd.	Nd.	Nd.	Nd.	Nd.
30	Isopentyl alcohol	Nd.	Nd.	Nd.	14.73±0.49	Nd.	Nd.	Nd.	Nd.	Nd.	Nd.	Nd.	Nd.	Nd.	Nd.	Nd.	Nd.	Nd.	Nd.	Nd.	Nd.	Nd.	Nd.	Nd.	Nd.	Nd.	Nd.	Nd.	Nd.
31	P-Cresol	Nd.	Nd.	Nd.	Nd.	Nd.	Nd.	Nd.	54.98±13.87	Nd.	25.51±3.03	56.40±12.16	279.58±36.27	412.05±2.95	Nd.	Nd.	Nd.	Nd.	Nd.	Nd.	Nd.	Nd.	Nd.	Nd.	Nd.	Nd.	Nd.	Nd.	Nd.
	Aldehydes
32	2-Butenal, 2-ethyl-	Nd.	Nd.	Nd.	Nd.	Nd.	Nd.	Nd.	Nd.	Nd.	Nd.	Nd.	Nd.	Nd.	Nd.	Nd.	Nd.	Nd.	Nd.	4.54±1.15	Nd.	Nd.	Nd.	Nd.	Nd.	Nd.	4.54±1.15	Nd.	Nd.
33	2-Butylhept-2-enal	Nd.	Nd.	Nd.	Nd.	Nd.	Nd.	Nd.	Nd.	Nd.	Nd.	Nd.	82.13±14.10	Nd.	Nd.	Nd.	9.60±2.95	Nd.	Nd.	Nd.	10.96±1.59	Nd.	Nd.	9.60±2.95	Nd.	Nd.	Nd.	10.96±1.59	Nd.
34	2-Heptenal, (Z)-	Nd.	Nd.	Nd.	Nd.	Nd.	Nd.	Nd.	Nd.	Nd.	Nd.	Nd.	Nd.	Nd.	Nd.	Nd.	Nd.	70.20±13.56	75.67±3.19	Nd.	107.96±12.64	Nd.	Nd.	Nd.	70.20±13.56	75.67±3.19	Nd.	107.96±12.64	Nd.
35	2-Octenal, (E)-	Nd.	Nd.	Nd.	Nd.	Nd.	Nd.	Nd.	Nd.	Nd.	Nd.	Nd.	Nd.	Nd.	Nd.	Nd.	Nd.	Nd.	Nd.	Nd.	Nd.	78.94±13.45	Nd.	Nd.	Nd.	Nd.	Nd.	Nd.	78.94±13.45
36	2-Octenal, 2-butyl-	Nd.	Nd.	Nd.	Nd.	Nd.	Nd.	19.67±2.03	Nd.	Nd.	Nd.	Nd.	Nd.	Nd.	45.96±3.16	Nd.	29.81±3.93	22.79±3.27	14.67±2.45	28.52±2.84	28.20±1.22	85.71±0.62	Nd.	29.81±3.93	22.79±3.27	14.67±2.45	28.52±2.84	28.20±1.22	85.71±0.62
37	2-Pentenal, 2-methyl-	Nd.	Nd.	Nd.	Nd.	Nd.	Nd.	Nd.	Nd.	Nd.	Nd.	Nd.	Nd.	Nd.	Nd.	18.81±7.57	Nd.	11.96±3.59	12.03±1.91	11.19±2.53	19.13±0.34	Nd.	18.81±7.57	Nd.	11.96±3.59	12.03±1.91	11.19±2.53	19.13±0.34	Nd.
38	Benzaldehyde	Nd.	Nd.	Nd.	Nd.	Nd.	Nd.	Nd.	66.41±6.55	101.08±6.22	73.53±4.08	22.86±2.89	72.39±6.31	76.11±0.98	207.02±23.52	Nd.	Nd.	Nd.	Nd.	Nd.	Nd.	Nd.	Nd.	Nd.	Nd.	Nd.	Nd.	Nd.	Nd.
39	Butanal, 3-methyl-	Nd.	Nd.	Nd.	Nd.	Nd.	Nd.	15.91±2.37	Nd.	Nd.	Nd.	Nd.	Nd.	Nd.	Nd.	Nd.	Nd.	Nd.	34.63±9.91	Nd.	Nd.	47.04±2.10	Nd.	Nd.	Nd.	34.63±9.91	Nd.	Nd.	47.04±2.10
40	Heptanal	Nd.	Nd.	Nd.	Nd.	Nd.	Nd.	Nd.	Nd.	Nd.	Nd.	Nd.	Nd.	Nd.	Nd.	Nd.	Nd.	Nd.	Nd.	Nd.	Nd.	28.36±4.96	Nd.	Nd.	Nd.	Nd.	Nd.	Nd.	28.36±4.96
41	Hexanal	Nd.	Nd.	Nd.	Nd.	Nd.	Nd.	18.31±2.32	Nd.	19.87±3.08	Nd.	Nd.	Nd.	Nd.	15.03±3.05	13.39±1.82	15.49±2.57	9.60±1.89	14.25±0.87	Nd.	35.03±2.49	318.33±8.84	13.39±1.82	15.49±2.57	9.60±1.89	14.25±0.87	Nd.	35.03±2.49	318.33±8.84
42	Nonanal	Nd.	Nd.	Nd.	Nd.	Nd.	Nd.	Nd.	Nd.	Nd.	Nd.	Nd.	Nd.	Nd.	Nd.	Nd.	Nd.	Nd.	7.67±0.73	Nd.	15.73±2.29	58.55±4.60	Nd.	Nd.	Nd.	7.67±0.73	Nd.	15.73±2.29	58.55±4.60
43	Octanal	Nd.	Nd.	Nd.	Nd.	Nd.	Nd.	Nd.	Nd.	Nd.	Nd.	Nd.	Nd.	Nd.	Nd.	Nd.	Nd.	Nd.	Nd.	Nd.	34.95±1.68	101.98±10.14	Nd.	Nd.	Nd.	Nd.	Nd.	34.95±1.68	101.98±10.14
44	Pentanal	Nd.	Nd.	Nd.	Nd.	Nd.	Nd.	37.42±1.43	Nd.	Nd.	Nd.	Nd.	Nd.	Nd.	Nd.	Nd.	Nd.	Nd.	Nd.	Nd.	Nd.	238.88±3.92	Nd.	Nd.	Nd.	Nd.	Nd.	Nd.	238.88±3.92
	Aromatic Hydrocarbons
45	Benzaldehyde, 2,5-dimethyl-	Nd.	Nd.	Nd.	Nd.	Nd.	Nd.	Nd.	Nd.	Nd.	Nd.	Nd.	Nd.	Nd.	Nd.	Nd.	Nd.	Nd.	Nd.	Nd.	Nd.	11.29±1.27	Nd.	Nd.	Nd.	Nd.	Nd.	Nd.	11.29±1.27
46	Benzene, 1,3-bis(1,1-dimethylethyl)-	34.88±13.25	44.70±6.94	36.06±6.35	19.35±3.38	48.44±16.15	Nd.	Nd.	81.46±4.05	51.68±25.43	75.80±11.55	23.97±3.48	62.82±0.33	56.54±2.08	Nd.	87.14±8.53	44.15±0.23	57.16±13.44	41.13±3.78	29.54±2.29	85.98±9.15	Nd.	87.14±8.53	44.15±0.23	57.16±13.44	41.13±3.78	29.54±2.29	85.98±9.15	Nd.
47	Benzene, 2-(1,3-butadienyl)-1,3,5-trimethyl-	7.68±0.32	6.15±1.60	7.35±0.80	4.64±0.38	8.85±0.87	6.23±2.24	3.41±0.61	Nd.	15.46±1.10	Nd.	Nd.	Nd.	Nd.	11.12±0.18	Nd.	Nd.	Nd.	Nd.	Nd.	Nd.	12.94±0.22	Nd.	Nd.	Nd.	Nd.	Nd.	Nd.	12.94±0.22
	Esters
48	Acetic acid ethenyl ester	Nd.	Nd.	34.06±1.48	25.86±1.43	Nd.	Nd.	Nd.	Nd.	Nd.	94.45±15.34	Nd.	Nd.	39.88±0.96	Nd.	Nd.	Nd.	Nd.	Nd.	Nd.	Nd.	Nd.	Nd.	Nd.	Nd.	Nd.	Nd.	Nd.	Nd.
49	Acetic acid, pentyl ester	Nd.	Nd.	Nd.	Nd.	Nd.	Nd.	Nd.	Nd.	Nd.	Nd.	Nd.	Nd.	Nd.	17.19±0.31	Nd.	Nd.	Nd.	Nd.	3.92±0.83	Nd.	9.65±0.18	Nd.	Nd.	Nd.	Nd.	3.92±0.83	Nd.	9.65±0.18
50	Butanoic acid, 3-methylbutyl ester	Nd.	Nd.	Nd.	Nd.	Nd.	Nd.	Nd.	Nd.	Nd.	Nd.	11.89±0.58	34.21±3.35	53.96±11.47	Nd.	Nd.	Nd.	Nd.	Nd.	Nd.	Nd.	Nd.	Nd.	Nd.	Nd.	Nd.	Nd.	Nd.	Nd.
51	Butanoic acid, butyl ester	Nd.	Nd.	Nd.	Nd.	Nd.	Nd.	Nd.	Nd.	Nd.	Nd.	Nd.	Nd.	96.98±4.17	Nd.	Nd.	Nd.	Nd.	Nd.	Nd.	Nd.	Nd.	Nd.	Nd.	Nd.	Nd.	Nd.	Nd.	Nd.
52	Butanoic acid, hexyl ester	Nd.	Nd.	Nd.	Nd.	Nd.	Nd.	Nd.	Nd.	Nd.	Nd.	Nd.	Nd.	21.43±0.09	Nd.	Nd.	Nd.	Nd.	Nd.	Nd.	Nd.	Nd.	Nd.	Nd.	Nd.	Nd.	Nd.	Nd.	Nd.
53	Butanoic acid, pentyl ester	Nd.	Nd.	Nd.	Nd.	Nd.	Nd.	Nd.	Nd.	Nd.	Nd.	Nd.	Nd.	22.12±1.31	Nd.	Nd.	Nd.	Nd.	Nd.	Nd.	Nd.	Nd.	Nd.	Nd.	Nd.	Nd.	Nd.	Nd.	Nd.
54	Butanoic acid, propyl ester	Nd.	Nd.	Nd.	Nd.	Nd.	Nd.	Nd.	39.12±0.35	Nd.	Nd.	12.83±0.41	70.69±2.39	Nd.	Nd.	Nd.	Nd.	Nd.	Nd.	Nd.	Nd.	Nd.	Nd.	Nd.	Nd.	Nd.	Nd.	Nd.	Nd.
55	Ethyl 3,3-dimethylbutyrate	8.85±1.02	7.74±1.34	6.81±0.91	5.62±0.61	Nd.	Nd.	6.37±0.47	Nd.	Nd.	Nd.	Nd.	Nd.	Nd.	Nd.	Nd.	Nd.	Nd.	Nd.	Nd.	Nd.	Nd.	Nd.	Nd.	Nd.	Nd.	Nd.	Nd.	Nd.
56	Ethyl Acetate	Nd.	Nd.	Nd.	Nd.	Nd.	Nd.	Nd.	85.98±18.17	Nd.	Nd.	103.88±8.81	Nd.	107.76±11.95	Nd.	Nd.	Nd.	Nd.	Nd.	Nd.	Nd.	Nd.	Nd.	Nd.	Nd.	Nd.	Nd.	Nd.	Nd.
57	Formic acid, heptyl ester	Nd.	Nd.	Nd.	Nd.	Nd.	Nd.	Nd.	Nd.	Nd.	Nd.	Nd.	Nd.	Nd.	Nd.	Nd.	Nd.	Nd.	Nd.	20.64±2.46	Nd.	Nd.	Nd.	Nd.	Nd.	Nd.	20.64±2.46	Nd.	Nd.
58	Formic acid, hexyl ester	Nd.	Nd.	Nd.	Nd.	Nd.	Nd.	Nd.	Nd.	Nd.	Nd.	Nd.	63.80±2.90	Nd.	Nd.	Nd.	Nd.	Nd.	Nd.	Nd.	Nd.	Nd.	Nd.	Nd.	Nd.	Nd.	Nd.	Nd.	Nd.
59	Formic acid, pentyl ester	Nd.	Nd.	Nd.	Nd.	Nd.	Nd.	Nd.	Nd.	Nd.	Nd.	Nd.	Nd.	Nd.	Nd.	Nd.	Nd.	Nd.	Nd.	4.17±0.58	Nd.	Nd.	Nd.	Nd.	Nd.	Nd.	4.17±0.58	Nd.	Nd.
60	Hexanoic acid, butyl ester	Nd.	Nd.	Nd.	Nd.	Nd.	Nd.	Nd.	45.08±0.63	Nd.	Nd.	34.64±10.86	108.25±7.80	66.17±6.35	Nd.	Nd.	Nd.	Nd.	Nd.	Nd.	Nd.	Nd.	Nd.	Nd.	Nd.	Nd.	Nd.	Nd.	Nd.
61	Hexanoic acid, ethyl ester	Nd.	Nd.	Nd.	Nd.	Nd.	Nd.	Nd.	Nd.	Nd.	Nd.	Nd.	Nd.	Nd.	Nd.	Nd.	Nd.	Nd.	Nd.	25.37±5.93	Nd.	Nd.	Nd.	Nd.	Nd.	Nd.	25.37±5.93	Nd.	Nd.
62	Hexanoic acid, propyl ester	Nd.	Nd.	Nd.	Nd.	Nd.	Nd.	Nd.	Nd.	Nd.	Nd.	Nd.	63.86±6.80	Nd.	Nd.	Nd.	Nd.	Nd.	Nd.	Nd.	Nd.	Nd.	Nd.	Nd.	Nd.	Nd.	Nd.	Nd.	Nd.
63	Isopentyl 4-methylpentanoate	Nd.	Nd.	Nd.	Nd.	Nd.	Nd.	Nd.	51.41±8.84	Nd.	Nd.	36.59±0.84	48.48±3.89	Nd.	Nd.	Nd.	Nd.	Nd.	Nd.	Nd.	Nd.	Nd.	Nd.	Nd.	Nd.	Nd.	Nd.	Nd.	Nd.
64	Pentanoic acid, 4-methyl-, ethyl ester	Nd.	Nd.	Nd.	Nd.	Nd.	Nd.	Nd.	330.14±2.87	Nd.	28.87±11.93	Nd.	192.81±20.20	159.93±6.17	Nd.	Nd.	Nd.	Nd.	Nd.	Nd.	Nd.	Nd.	Nd.	Nd.	Nd.	Nd.	Nd.	Nd.	Nd.
65	Pentanoic acid, 4-methyl-, methyl ester	Nd.	Nd.	Nd.	Nd.	Nd.	Nd.	Nd.	21.01±1.22	Nd.	Nd.	Nd.	Nd.	Nd.	Nd.	Nd.	Nd.	Nd.	Nd.	Nd.	Nd.	Nd.	Nd.	Nd.	Nd.	Nd.	Nd.	Nd.	Nd.
66	Pentanoic acid, 4-methyl-, pentyl ester	Nd.	Nd.	Nd.	Nd.	Nd.	Nd.	Nd.	54.25±10.76	Nd.	Nd.	29.16±5.85	Nd.	61.57±0.89	Nd.	Nd.	Nd.	Nd.	Nd.	Nd.	Nd.	Nd.	Nd.	Nd.	Nd.	Nd.	Nd.	Nd.	Nd.
67	Pentanoic acid, ethyl ester	Nd.	Nd.	Nd.	Nd.	Nd.	Nd.	Nd.	Nd.	Nd.	Nd.	Nd.	Nd.	Nd.	Nd.	Nd.	Nd.	Nd.	Nd.	5.82±0.99	Nd.	Nd.	Nd.	Nd.	Nd.	Nd.	5.82±0.99	Nd.	Nd.
	Furans
68	Furan, 2-ethyl-	Nd.	Nd.	Nd.	Nd.	Nd.	Nd.	Nd.	Nd.	19.53±1.36	Nd.	Nd.	Nd.	Nd.	44.91±10.98	Nd.	Nd.	Nd.	Nd.	Nd.	Nd.	Nd.	Nd.	Nd.	Nd.	Nd.	Nd.	Nd.	Nd.
69	Furan, 2-pentyl-	6.88±1.93	Nd.	Nd.	3.88±0.69	6.14±0.50	5.35±1.16	16.20±6.96	74.13±4.80	74.02±6.60	73.11±11.01	16.32±4.14	79.87±4.98	Nd.	185.82±4.62	Nd.	Nd.	Nd.	2.65±0.15	8.37±3.32	Nd.	Nd.	Nd.	Nd.	Nd.	2.65±0.15	8.37±3.32	Nd.	Nd.
	Hydrocarbons
70	2-Hexene, 3,5,5-trimethyl-	Nd.	Nd.	Nd.	Nd.	Nd.	Nd.	Nd.	Nd.	Nd.	13.10±1.46	Nd.	Nd.	Nd.	18.46±0.40	Nd.	Nd.	Nd.	Nd.	Nd.	Nd.	Nd.	Nd.	Nd.	Nd.	Nd.	Nd.	Nd.	Nd.
71	Heptane, 2,2,4,6,6-pentamethyl-	Nd.	Nd.	Nd.	9.88±2.51	Nd.	Nd.	Nd.	Nd.	Nd.	Nd.	Nd.	Nd.	Nd.	Nd.	Nd.	Nd.	Nd.	Nd.	Nd.	Nd.	Nd.	Nd.	Nd.	Nd.	Nd.	Nd.	Nd.	Nd.
	Ketones
72	5-Decanone, 6-hydroxy-	Nd.	11.00±1.07	Nd.	Nd.	Nd.	Nd.	Nd.	Nd.	Nd.	Nd.	Nd.	Nd.	Nd.	Nd.	Nd.	Nd.	Nd.	Nd.	Nd.	Nd.	Nd.	Nd.	Nd.	Nd.	Nd.	Nd.	Nd.	Nd.
73	1-Hepten-3-one	Nd.	Nd.	Nd.	Nd.	Nd.	Nd.	Nd.	Nd.	Nd.	Nd.	Nd.	Nd.	Nd.	Nd.	Nd.	Nd.	Nd.	27.81±3.01	9.35±1.80	Nd.	Nd.	Nd.	Nd.	Nd.	27.81±3.01	9.35±1.80	Nd.	Nd.
74	1-Octen-3-one	Nd.	Nd.	Nd.	Nd.	Nd.	Nd.	Nd.	Nd.	Nd.	Nd.	Nd.	Nd.	Nd.	Nd.	23.83±3.65	17.71±6.79	Nd.	Nd.	Nd.	34.06±6.82	66.69±18.64	23.83±3.65	17.71±6.79	Nd.	Nd.	Nd.	34.06±6.82	66.69±18.64
75	2-Cyclohexen-1-one, 3,4,4-trimethyl-	Nd.	Nd.	Nd.	Nd.	Nd.	Nd.	Nd.	Nd.	Nd.	Nd.	15.97±3.52	36.16±2.15	Nd.	57.46±2.38	Nd.	Nd.	Nd.	Nd.	Nd.	Nd.	Nd.	Nd.	Nd.	Nd.	Nd.	Nd.	Nd.	Nd.
76	2-Heptanone	Nd.	Nd.	Nd.	5.52±1.19	Nd.	Nd.	Nd.	Nd.	38.05±3.77	26.95±5.39	Nd.	Nd.	Nd.	46.29±1.90	29.04±4.82	32.50±4.48	28.52±2.43	17.65±2.26	Nd.	33.54±2.11	73.21±6.27	29.04±4.82	32.50±4.48	28.52±2.43	17.65±2.26	Nd.	33.54±2.11	73.21±6.27
77	2-Octanone	Nd.	Nd.	Nd.	Nd.	Nd.	Nd.	Nd.	Nd.	16.27±1.40	Nd.	Nd.	Nd.	Nd.	Nd.	Nd.	59.76±19.36	Nd.	Nd.	Nd.	Nd.	Nd.	Nd.	59.76±19.36	Nd.	Nd.	Nd.	Nd.	Nd.
78	2,3-Butanedione	Nd.	Nd.	Nd.	Nd.	Nd.	Nd.	Nd.	Nd.	Nd.	Nd.	Nd.	Nd.	Nd.	Nd.	Nd.	Nd.	43.07±3.60	Nd.	Nd.	Nd.	Nd.	Nd.	Nd.	43.07±3.60	Nd.	Nd.	Nd.	Nd.
79	2,6,6-Trimethyl-2-cyclohexene-1,4-dione	Nd.	Nd.	Nd.	Nd.	Nd.	Nd.	Nd.	Nd.	21.62±1.87	24.12±1.66	Nd.	Nd.	Nd.	27.11±1.91	Nd.	Nd.	Nd.	Nd.	Nd.	Nd.	Nd.	Nd.	Nd.	Nd.	Nd.	Nd.	Nd.	Nd.
80	3-Octanone	Nd.	Nd.	Nd.	Nd.	Nd.	Nd.	Nd.	Nd.	Nd.	21.07±4.59	Nd.	Nd.	Nd.	Nd.	16.10±2.70	18.06±1.58	13.24±2.76	7.36±1.00	8.03±2.58	8.23±1.08	12.81±1.57	16.10±2.70	18.06±1.58	13.24±2.76	7.36±1.00	8.03±2.58	8.23±1.08	12.81±1.57
81	3,5-Octadien-2-one	Nd.	Nd.	Nd.	Nd.	Nd.	Nd.	Nd.	Nd.	36.04±4.74	70.48±10.04	Nd.	Nd.	Nd.	Nd.	Nd.	Nd.	Nd.	Nd.	Nd.	Nd.	Nd.	Nd.	Nd.	Nd.	Nd.	Nd.	Nd.	Nd.
82	4-Octanone, 5-hydroxy-2,7-dimethyl-	Nd.	Nd.	Nd.	Nd.	Nd.	Nd.	Nd.	Nd.	21.14±2.35	Nd.	Nd.	Nd.	Nd.	Nd.	Nd.	37.67±2.99	Nd.	Nd.	Nd.	Nd.	Nd.	Nd.	37.67±2.99	Nd.	Nd.	Nd.	Nd.	Nd.
83	5-Hepten-2-one, 6-methyl-	Nd.	Nd.	Nd.	Nd.	Nd.	Nd.	Nd.	Nd.	49.55±1.48	41.73±3.35	20.92±2.61	18.55±2.55	18.26±1.19	80.95±27.24	37.78±3.29	35.02±1.25	29.50±1.11	24.49±0.29	13.74±1.52	35.33±0.72	76.23±7.67	37.78±3.29	35.02±1.25	29.50±1.11	24.49±0.29	13.74±1.52	35.33±0.72	76.23±7.67
84	6-Methyl-3,5-heptadiene-2-one	Nd.	Nd.	Nd.	Nd.	Nd.	Nd.	Nd.	Nd.	23.03±2.69	25.17±1.27	Nd.	Nd.	Nd.	Nd.	Nd.	Nd.	Nd.	Nd.	Nd.	Nd.	Nd.	Nd.	Nd.	Nd.	Nd.	Nd.	Nd.	Nd.
85	6-Octen-2-one, (Z)-	Nd.	Nd.	Nd.	Nd.	Nd.	Nd.	Nd.	Nd.	83.58±3.70	Nd.	Nd.	Nd.	Nd.	Nd.	Nd.	Nd.	Nd.	Nd.	Nd.	Nd.	Nd.	Nd.	Nd.	Nd.	Nd.	Nd.	Nd.	Nd.
86	Acetoin	27.72±2.85	23.39±3.53	48.74±1.64	39.84±16.63	107.63±19.08	51.05±11.07	17.38±1.88	Nd.	22.82±7.20	71.81±10.21	Nd.	Nd.	Nd.	138.24±46.85	29.94±7.68	Nd.	69.26±4.82	40.88±0.60	96.21±11.60	Nd.	Nd.	29.94±7.68	Nd.	69.26±4.82	40.88±0.60	96.21±11.60	Nd.	Nd.
87	Cyclohexanone, 2,2,6-trimethyl-	5.37±1.89	5.70±1.48	6.27±1.61	3.89±0.19	Nd.	Nd.	7.88±0.50	18.42±1.40	28.50±1.40	27.08±8.10	8.37±0.09	Nd.	21.43±4.12	33.13±6.65	Nd.	Nd.	Nd.	Nd.	Nd.	Nd.	Nd.	Nd.	Nd.	Nd.	Nd.	Nd.	Nd.	Nd.
88	Isophorone	Nd.	Nd.	Nd.	Nd.	Nd.	8.40±0.39	Nd.	Nd.	21.85±1.91	Nd.	18.28±3.02	28.57±5.48	25.59±7.49	22.29±0.39	Nd.	Nd.	Nd.	Nd.	Nd.	Nd.	Nd.	Nd.	Nd.	Nd.	Nd.	Nd.	Nd.	Nd.
	Pyrazines
89	2,3-Dimethyl-5-ethylpyrazine	Nd.	Nd.	Nd.	Nd.	Nd.	13.33±1.85	Nd.	Nd.	Nd.	Nd.	Nd.	Nd.	Nd.	Nd.	Nd.	Nd.	Nd.	Nd.	Nd.	Nd.	Nd.	Nd.	Nd.	Nd.	Nd.	Nd.	Nd.	Nd.
90	Pyrazine, 2,3-dimethyl-	10.29±0.92	11.27±1.57	9.53±1.45	7.51±0.41	8.63±0.48	7.90±0.30	12.45±2.45	Nd.	Nd.	Nd.	Nd.	Nd.	Nd.	Nd.	Nd.	Nd.	7.85±0.10	Nd.	Nd.	Nd.	17.91±0.94	Nd.	Nd.	7.85±0.10	Nd.	Nd.	Nd.	17.91±0.94
91	Pyrazine, 2,6-diethyl-	16.95±2.13	14.85±1.25	13.32±1.28	13.20±0.48	15.89±0.00	Nd.	Nd.	Nd.	Nd.	Nd.	Nd.	Nd.	Nd.	Nd.	17.15±1.44	Nd.	18.02±2.60	10.79±2.03	15.50±0.40	18.22±0.85	Nd.	17.15±1.44	Nd.	18.02±2.60	10.79±2.03	15.50±0.40	18.22±0.85	Nd.
92	Pyrazine, tetramethyl-	186.14±6.88	169.20±25.00	175.31±7.83	169.87±6.46	210.07±6.67	169.27±11.95	239.57±4.95	Nd.	Nd.	Nd.	Nd.	Nd.	Nd.	Nd.	220.63±17.28	217.44±12.19	204.42±13.73	121.04±8.19	228.10±13.07	205.06±5.62	452.22±1.38	220.63±17.28	217.44±12.19	204.42±13.73	121.04±8.19	228.10±13.07	205.06±5.62	452.22±1.38
93	Pyrazine, trimethyl-	45.92±1.59	37.85±6.55	43.45±2.69	36.23±6.75	41.37±6.84	Nd.	57.72±0.10	Nd.	Nd.	Nd.	Nd.	Nd.	Nd.	Nd.	25.12±5.00	27.00±4.11	30.95±3.42	14.48±4.98	27.50±3.78	25.81±1.80	Nd.	25.12±5.00	27.00±4.11	30.95±3.42	14.48±4.98	27.50±3.78	25.81±1.80	Nd.
	Sulfur containing compounds
94	Dimethyl trisulfide	Nd.	Nd.	Nd.	Nd.	Nd.	Nd.	Nd.	74.27±4.76	Nd.	Nd.	69.12±18.06	104.19±20.39	71.85±9.34	Nd.	Nd.	Nd.	Nd.	Nd.	Nd.	Nd.	Nd.	Nd.	Nd.	Nd.	Nd.	Nd.	Nd.	Nd.
95	Disulfide, dimethyl	Nd.	Nd.	Nd.	Nd.	Nd.	Nd.	Nd.	138.39±46.15	Nd.	Nd.	97.44±21.49	123.06±36.05	117.60±4.63	Nd.	Nd.	Nd.	Nd.	Nd.	Nd.	Nd.	Nd.	Nd.	Nd.	Nd.	Nd.	Nd.	Nd.	Nd.
	Terpenes
96	3,4-Dehydro-β-ionone	Nd.	Nd.	Nd.	Nd.	Nd.	Nd.	Nd.	Nd.	Nd.	Nd.	Nd.	Nd.	Nd.	7.72±1.56	Nd.	Nd.	Nd.	Nd.	Nd.	Nd.	Nd.	Nd.	Nd.	Nd.	Nd.	Nd.	Nd.	Nd.
97	4-Hydroxy-β-ionone	Nd.	Nd.	Nd.	Nd.	Nd.	Nd.	4.21±0.38	Nd.	Nd.	Nd.	Nd.	Nd.	Nd.	Nd.	Nd.	Nd.	Nd.	Nd.	Nd.	Nd.	Nd.	Nd.	Nd.	Nd.	Nd.	Nd.	Nd.	Nd.
98	4-Oxoisophorone	Nd.	Nd.	Nd.	Nd.	Nd.	Nd.	Nd.	Nd.	Nd.	Nd.	Nd.	Nd.	Nd.	Nd.	11.32±0.12	13.00±1.81	Nd.	Nd.	Nd.	Nd.	34.16±0.34	11.32±0.12	13.00±1.81	Nd.	Nd.	Nd.	Nd.	34.16±0.34
99	Dihydroactinolide	5.82±0.75	4.66±1.23	5.17±0.38	5.02±0.44	4.66±0.00	5.53±0.70	3.85±0.03	Nd.	Nd.	Nd.	Nd.	Nd.	Nd.	Nd.	Nd.	Nd.	Nd.	Nd.	Nd.	Nd.	Nd.	Nd.	Nd.	Nd.	Nd.	Nd.	Nd.	Nd.
100	Safranal	10.70±1.39	8.13±2.04	11.66±1.24	8.17±0.56	12.81±2.33	11.31±0.07	16.26±4.71	28.92±4.62	57.08±3.07	60.25±7.99	12.20±2.43	Nd.	Nd.	83.37±0.34	Nd.	39.40±5.49	47.47±7.97	Nd.	53.01±4.65	47.65±3.61	Nd.	Nd.	39.40±5.49	47.47±7.97	Nd.	53.01±4.65	47.65±3.61	Nd.
101	trans-β-Ionone	8.04±0.59	6.72±1.28	7.50±0.62	7.30±0.51	8.45±0.27	Nd.	7.12±0.14	Nd.	Nd.	Nd.	Nd.	Nd.	Nd.	50.49±4.79	Nd.	Nd.	Nd.	Nd.	Nd.	Nd.	Nd.	Nd.	Nd.	Nd.	Nd.	Nd.	Nd.	Nd.
102	α-Ionone	Nd.	Nd.	Nd.	Nd.	Nd.	Nd.	Nd.	73.87±2.79	72.14±2.35	77.72±2.28	39.24±5.21	76.69±4.42	73.67±4.48	70.84±2.94	Nd.	Nd.	Nd.	Nd.	Nd.	Nd.	Nd.	Nd.	Nd.	Nd.	Nd.	Nd.	Nd.	Nd.
103	β-Cyclocitral	12.76±4.55	9.01±0.46	9.38±0.21	9.48±2.24	15.97±1.85	13.10±0.53	16.03±5.14	59.33±6.07	143.59±3.03	140.38±3.99	118.76±27.20	129.49±17.29	134.31±14.85	138.16±33.46	Nd.	Nd.	Nd.	Nd.	Nd.	Nd.	Nd.	Nd.	Nd.	Nd.	Nd.	Nd.	Nd.	Nd.
104	β-Ionon-5,6-epoxide	Nd.	Nd.	Nd.	Nd.	Nd.	Nd.	Nd.	Nd.	Nd.	Nd.	Nd.	Nd.	22.01±2.57	Nd.	Nd.	Nd.	Nd.	Nd.	Nd.	Nd.	Nd.	Nd.	Nd.	Nd.	Nd.	Nd.	Nd.	Nd.
105	β-Ionone epoxide	2.83±0.22	2.76±0.90	2.67±0.42	2.62±0.25	3.14±0.43	2.61±0.42	2.32±0.21	Nd.	Nd.	Nd.	Nd.	Nd.	Nd.	18.03±1.84	Nd.	Nd.	Nd.	Nd.	Nd.	Nd.	Nd.	Nd.	Nd.	Nd.	Nd.	Nd.	Nd.	Nd.
